# Supplementary material for: Repurposing cabozantinib with therapeutic potential in KIT-driven t(8;21) acute myeloid leukaemias
Source: Cancer Gene Ther. 2021 Apr 8;29(5):519–32. doi: 10.1038/s41417-021-00329-1 (PMC9113930; doi:10.1038/s41417-021-00329-1)
Supplement: Supplementary file 3 — Data Set 2 [file 41417_2021_329_MOESM3_ESM.xlsx]

## Sheet: Survivin
Survivin
	Kasumi-1 0.005%DMSO			50nM Cabozantinib			100nM Cabozantinib			500nM Cabozantinib
Target Ct	24.4032			24.5408			25.506			26.8962
	24.3466			24.5543			25.5334			26.8961
	24.2988			24.5499			25.6067			26.9532
ACTIN Ct(internal control)	15.5728			15.5556			15.8564			16.3641
	15.597			15.5054			15.9204			16.3558
	15.4685			15.4318			15.88			16.381
dct	8.83043	8.77375	8.72604	8.98515	8.99862	8.99428	9.64958	9.67697	9.75032	10.5321	10.532	10.5891
	8.80621	8.74953	8.70182	9.03539	9.04885	9.04451	9.58564	9.61303	9.68638	10.5404	10.5403	10.5974
	8.93476	8.87807	8.83037	9.10897	9.12244	9.11809	9.62605	9.65344	9.72678	10.5152	10.5151	10.5722
2^-dct	0.00219673	0.00228475	0.00236157	0.00197333	0.00195499	0.00196089	0.00124505	0.00122163	0.00116108	0.000675334	0.000675374	0.000649179
	0.00223391	0.00232343	0.00240154	0.0019058	0.0018881	0.00189379	0.00130147	0.00127699	0.00121369	0.000671459	0.000671498	0.000645454
	0.00204348	0.00212536	0.00219682	0.00181103	0.00179421	0.00179962	0.00126552	0.00124173	0.00118017	0.000683305	0.000683345	0.000656841
mean 2^-dct	0.00224084			0.00188686			0.00123415			0.000667977
NORMALIZED	0.980312	1.01959	1.05387	0.880618	0.872437	0.875067	0.555615	0.545166	0.518143	0.301375	0.301393	0.289703
	0.996906	1.03685	1.07171	0.850484	0.842583	0.845123	0.580794	0.569872	0.541624	0.299646	0.299663	0.288041
	0.911924	0.948466	0.980354	0.808192	0.800684	0.803098	0.564754	0.554133	0.526665	0.304932	0.30495	0.293122
2^-ddct (fold change)	1			0.842032			0.550752			0.298092
SD	0.0512147			0.0315368			0.020178			0.00628967
p value				6.75105e-07			4.14522e-14			1.32609e-17
	0.005%DMSO	50nM Cabozantinib	100nM Cabozantinib	500nM Cabozantinib
2^-ddct (fold change)	1	0.842032	0.550752	0.298092
p value		6.75105e-07	4.14522e-14	1.32609e-17
SD	0.0512147	0.0315368	0.020178	0.00628967

## Sheet: BBC3
BBC3
	Kasumi-1 0.005%DMSO			50nM Cabozantinib			100nM Cabozantinib			500nM Cabozantinib
Target Ct	33.1354			33.1317			33.6159			32.8639
	33.1328			33.1613			33.3765			32.9443
	33.2461			33.2005			33.5609			32.9254
ACTIN Ct(internal control)	17.954			17.9366			18.2573			18.8261
	17.8454			17.8909			18.2787			18.8481
	17.8463			17.852			18.2986			18.8719
dct	15.1815	15.1789	15.2921	15.195	15.2247	15.2639	15.3586	15.1191	15.3036	14.0378	14.1182	14.0992
	15.2901	15.2875	15.4008	15.2408	15.2704	15.3096	15.3372	15.0978	15.2822	14.0158	14.0963	14.0773
	15.2891	15.2865	15.3998	15.2796	15.3093	15.3485	15.3174	15.0779	15.2623	13.9921	14.0725	14.0535
2^-dct	2.69108e-05	2.69593e-05	2.49232e-05	2.66587e-05	2.61159e-05	2.5416e-05	2.38014e-05	2.80985e-05	2.47269e-05	5.94575e-05	5.62343e-05	5.6979e-05
	2.4959e-05	2.50039e-05	2.31156e-05	2.58272e-05	2.53013e-05	2.46232e-05	2.41562e-05	2.85173e-05	2.50954e-05	6.03683e-05	5.70959e-05	5.78519e-05
	2.49755e-05	2.50204e-05	2.31308e-05	2.51405e-05	2.46286e-05	2.39686e-05	2.44912e-05	2.89128e-05	2.54434e-05	6.13722e-05	5.80453e-05	5.88139e-05
mean 2^-dct	2.49998e-05			2.52978e-05			2.59159e-05			5.84687e-05
NORMALIZED	1.07644	1.07838	0.996936	1.06636	1.04464	1.01665	0.952064	1.12395	0.989081	2.37831	2.24939	2.27917
	0.998366	1.00016	0.924628	1.03309	1.01206	0.984935	0.966255	1.1407	1.00382	2.41475	2.28385	2.31409
	0.999026	1.00082	0.92524	1.00563	0.985151	0.958748	0.979654	1.15652	1.01774	2.4549	2.32183	2.35257
2^-ddct (fold change)	1			1.01192			1.03664			2.33876
SD	0.0539325			0.0331972			0.0805238			0.0675158
p value				0.580214			0.273386			1.68214e-18
	0.005%DMSO	50nM Cabozantinib	100nM Cabozantinib	500nM Cabozantinib
2^-ddct (fold change)	1	1.01192	1.03664	2.33876
p value		0.580214	0.273386	1.68214e-18
SD	0.0539325	0.0331972	0.0805238	0.0675158

## Sheet: MYC
c-MYC
	Kasumi-1 0.005%DMSO			50nM Cabozantinib			100nM Cabozantinib			500nM Cabozantinib
Target Ct	18.9315			19.1698			19.6407			20.8901
	18.9494			18.9891			19.6321			20.9781
	18.9614			19.2247			19.6597			21.0006
ACTIN Ct(internal control)	15.5728			15.5556			15.8564			16.3641
	15.597			15.5054			15.9204			16.3558
	15.4685			15.4318			15.88			16.381
dct	3.35867	3.37662	3.38856	3.61418	3.43347	3.669	3.78425	3.77564	3.80327	4.52605	4.61399	4.63647
	3.33445	3.3524	3.36434	3.66441	3.4837	3.71924	3.72031	3.71169	3.73933	4.53435	4.6223	4.64478
	3.463	3.48094	3.49289	3.73799	3.55729	3.79282	3.76071	3.7521	3.77973	4.50912	4.59706	4.61955
2^-dct	0.0974853	0.0962802	0.0954864	0.0816628	0.0925598	0.0786176	0.0725818	0.0730164	0.0716311	0.0434034	0.0408366	0.0402052
	0.0991355	0.0979099	0.0971027	0.0788684	0.0893925	0.0759274	0.075871	0.0763253	0.0748773	0.0431544	0.0406023	0.0399745
	0.0906846	0.0895635	0.0888251	0.0749465	0.0849473	0.0721518	0.0737755	0.0742173	0.0728093	0.0439157	0.0413186	0.0406797
mean 2^-dct	0.0947193			0.0810082			0.0739006			0.0415656
NORMALIZED	1.0292	1.01648	1.0081	0.862157	0.977201	0.830007	0.766283	0.770872	0.756247	0.458233	0.431133	0.424467
	1.04662	1.03369	1.02516	0.832654	0.943763	0.801605	0.801009	0.805806	0.790518	0.455603	0.428659	0.422031
	0.957404	0.945568	0.937773	0.791249	0.896832	0.761744	0.778886	0.783551	0.768685	0.463641	0.436222	0.429477
2^-ddct (fold change)	1			0.855246			0.780206			0.438829
SD	0.0415048			0.0718927			0.0165647			0.0158857
p value				8.23439e-05			9.77725e-11			4.31279e-17
	0.005%DMSO	50nM Cabozantinib	100nM Cabozantinib	500nM Cabozantinib
2^-ddct (fold change)	1	0.855246	0.780206	0.438829
p value		8.23439e-05	9.77725e-11	4.31279e-17
SD	0.0415048	0.0718927	0.0165647	0.0158857

## Sheet: LDHA
LDHA
	Kasumi-1 0.005%DMSO			50nM Cabozantinib			100nM Cabozantinib			500nM Cabozantinib
Target Ct	21.8218			22.2327			22.8605			24.4435
	21.8824			22.1823			22.915			24.4775
	21.7919			22.1512			22.9292			24.5023
ACTIN Ct(internal control)	15.5728			15.5556			15.8564			16.3641
	15.597			15.5054			15.9204			16.3558
	15.4685			15.4318			15.88			16.381
dct	6.24899	6.30955	6.2191	6.67708	6.62664	6.59559	7.00412	7.05853	7.07274	8.07939	8.1134	8.13825
	6.22477	6.28533	6.19488	6.72731	6.67687	6.64582	6.94018	6.99459	7.0088	8.0877	8.1217	8.14655
	6.35332	6.41387	6.32342	6.80089	6.75045	6.71941	6.98059	7.03499	7.04921	8.06247	8.09647	8.12132
2^-dct	0.0131482	0.0126077	0.0134235	0.00977236	0.0101201	0.0103402	0.00779022	0.00750189	0.00742835	0.00369709	0.00361097	0.0035493
	0.0133708	0.0128211	0.0136507	0.00943796	0.00977378	0.00998639	0.00814325	0.00784186	0.00776498	0.00367588	0.00359024	0.00352894
	0.012231	0.0117282	0.012487	0.00896864	0.00928776	0.0094898	0.00791835	0.00762528	0.00755052	0.00374073	0.00365358	0.00359119
mean 2^-dct	0.0128298			0.00968633			0.00772941			0.00362644
NORMALIZED	1.02482	0.982691	1.04627	0.761692	0.788795	0.805953	0.607197	0.584724	0.578991	0.288164	0.281451	0.276645
	1.04216	0.999325	1.06398	0.735628	0.761803	0.778374	0.634713	0.611222	0.60523	0.286511	0.279836	0.275058
	0.953324	0.914137	0.973284	0.699047	0.723921	0.739668	0.617184	0.594341	0.588514	0.291565	0.284773	0.27991
2^-ddct (fold change)	1			0.754987			0.602457			0.282657
SD	0.0489818			0.0336946			0.0176412			0.0054757
p value				1.33356e-09			1.16877e-13			4.5371e-18
	0.005%DMSO	50nM Cabozantinib	100nM Cabozantinib	500nM Cabozantinib
2^-ddct (fold change)	1	0.754987	0.602457	0.282657
p value		1.33356e-09	1.16877e-13	4.5371e-18
SD	0.0489818	0.0336946	0.0176412	0.0054757

## Sheet: PKM2
PKM2
	Kasumi-1 0.005%DMSO			50nM Cabozantinib			100nM Cabozantinib			500nM Cabozantinib
Target Ct	22.4421			22.6385			23.3842			24.7613
	22.4385			22.9308			23.4374			24.8217
	22.4824			22.6231			23.4033			24.7615
ACTIN Ct(internal control)	15.5728			15.5556			15.8564			16.3641
	15.597			15.5054			15.9204			16.3558
	15.4685			15.4318			15.88			16.381
dct	6.86928	6.86573	6.90958	7.08289	7.37518	7.06744	7.52773	7.58093	7.54686	8.3972	8.45764	8.39739
	6.84507	6.84151	6.88536	7.13312	7.42541	7.11768	7.46379	7.51699	7.48292	8.4055	8.46594	8.40569
	6.97361	6.97006	7.0139	7.20671	7.49899	7.19126	7.50419	7.55739	7.52333	8.38027	8.44071	8.38046
2^-dct	0.00855342	0.00857452	0.00831783	0.00737628	0.00602352	0.00745568	0.0054191	0.00522291	0.00534771	0.00296613	0.00284444	0.00296574
	0.0086982	0.00871966	0.00845863	0.00712387	0.00581741	0.00720055	0.00566468	0.0054596	0.00559006	0.00294911	0.00282812	0.00294872
	0.00795672	0.00797635	0.00773757	0.00676963	0.00552813	0.00684249	0.00550823	0.00530882	0.00543567	0.00300114	0.00287802	0.00300075
mean 2^-dct	0.00833255			0.00668195			0.00543964			0.00293135
NORMALIZED	1.02651	1.02904	0.998234	0.885238	0.722891	0.894766	0.650354	0.626809	0.641786	0.355969	0.341366	0.355923
	1.04388	1.04646	1.01513	0.854946	0.698155	0.864148	0.679826	0.655214	0.67087	0.353927	0.339407	0.35388
	0.954896	0.957253	0.928596	0.812432	0.663438	0.821177	0.661051	0.637118	0.652342	0.360171	0.345394	0.360124
2^-ddct (fold change)	1			0.80191			0.652819			0.351796
SD	0.043044			0.0858179			0.0165069			0.00779498
p value				1.29704e-05			1.44957e-13			3.41182e-18
	0.005%DMSO	50nM Cabozantinib	100nM Cabozantinib	500nM Cabozantinib
2^-ddct (fold change)	1	0.80191	0.652819	0.351796
p value		1.29704e-05	1.44957e-13	3.41182e-18
SD	0.043044	0.0858179	0.0165069	0.00779498

## Sheet: GLUT1
GLUT1
	Kasumi-1 0.005%DMSO			50nM Cabozantinib			100nM Cabozantinib			500nM Cabozantinib
Target Ct	25.5783			25.7508			26.5926			27.7658
	25.6419			25.8459			26.4964			27.9023
	25.58			25.6682			26.5102			27.7751
ACTIN Ct(internal control)	15.5728			15.5556			15.8564			16.3641
	15.597			15.5054			15.9204			16.3558
	15.4685			15.4318			15.88			16.381
dct	10.0054	10.069	10.0072	10.1952	10.2903	10.1126	10.7361	10.64	10.6538	11.4017	11.5382	11.411
	9.98123	10.0448	9.98295	10.2454	10.3405	10.1628	10.6722	10.576	10.5899	11.41	11.5465	11.4193
	10.1098	10.1734	10.1115	10.319	10.4141	10.2364	10.7126	10.6164	10.6303	11.3848	11.5213	11.394
2^-dct	0.000972883	0.000930925	0.000971725	0.000853009	0.000798577	0.000903242	0.000586277	0.000626679	0.000620701	0.000369605	0.000336235	0.000367245
	0.000989352	0.000946683	0.000988174	0.00082382	0.000771251	0.000872334	0.000612846	0.000655079	0.00064883	0.000367484	0.000334305	0.000365137
	0.000905014	0.000865982	0.000903936	0.000782854	0.000732899	0.000828956	0.00059592	0.000636987	0.00063091	0.000373967	0.000340203	0.000371579
mean 2^-dct	0.00094163			0.000818549			0.000623803			0.000358418
NORMALIZED	1.03319	0.988631	1.03196	0.905885	0.848079	0.959232	0.622619	0.665526	0.659177	0.392516	0.357077	0.390009
	1.05068	1.00537	1.04943	0.874887	0.819059	0.926408	0.650835	0.695686	0.689049	0.390264	0.355028	0.387771
	0.961114	0.919662	0.959969	0.831382	0.77833	0.880341	0.63286	0.676472	0.670019	0.397149	0.361291	0.394612
2^-ddct (fold change)	1			0.869289			0.662471			0.380635
SD	0.0459095			0.0564896			0.0241949			0.0174127
p value				6.04926e-05			1.39972e-12			4.38456e-17
	0.005%DMSO	50nM Cabozantinib	100nM Cabozantinib	500nM Cabozantinib
2^-ddct (fold change)	1	0.869289	0.662471	0.380635
p value		6.04926e-05	1.39972e-12	4.38456e-17
SD	0.0459095	0.0564896	0.0241949	0.0174127

## Sheet: AML1-ETO
AML1-ETO
	Kasumi-1 0.005%DMSO			50nM Cabozantinib			100nM Cabozantinib			500nM Cabozantinib
Target Ct	23.0801			22.918			22.9829			22.9833
	22.947			22.9375			22.9657			23.01
	22.921			22.966			23.0116			23.0593
ACTIN Ct(internal control)	13.1875			13.1083			13.1756			13.443
	12.9927			13.2252			13.348			13.4468
	12.7238			12.8934			13.2357			13.2317
dct	9.89255	9.75945	9.73349	9.80964	9.82916	9.85768	9.80726	9.79011	9.83596	9.54027	9.56702	9.61628
	10.0874	9.95429	9.92833	9.6928	9.71232	9.74084	9.63482	9.61767	9.66352	9.53647	9.56323	9.61248
	10.3563	10.2231	10.1972	10.0246	10.0441	10.0726	9.74716	9.73	9.77586	9.75156	9.77831	9.82757
2^-dct	0.00105207	0.00115376	0.0011747	0.0011143	0.00109933	0.00107781	0.00111614	0.00112949	0.00109416	0.00134306	0.00131838	0.00127413
	0.000919162	0.001008	0.0010263	0.00120831	0.00119207	0.00116874	0.00125785	0.00127289	0.00123308	0.00134659	0.00132185	0.00127748
	0.000762879	0.000836615	0.000851804	0.000960075	0.000947171	0.000928632	0.00116363	0.00117754	0.00114071	0.00116008	0.00113877	0.00110054
mean 2^-dct	0.000976144			0.00107738			0.00117617			0.00125343
NORMALIZED	1	1.09665	1.11656	1.05915	1.04492	1.02447	1.0609	1.07359	1.04	1.27658	1.25313	1.21107
	0.87367	0.958113	0.975509	1.14851	1.13307	1.11089	1.1956	1.2099	1.17205	1.27994	1.25643	1.21425
	0.725122	0.795208	0.809646	0.912558	0.900293	0.882671	1.10604	1.11926	1.08425	1.10266	1.08241	1.04607
2^-ddct (fold change)	1			1.10371			1.20491			1.28406
SD	0.136061			0.102663			0.0612239			0.090082
p value				0.109705			0.00149889			0.000178949
	0.005%DMSO	50nM Cabozantinib	100nM Cabozantinib	500nM Cabozantinib
2^-ddct (fold change)	1	1.10371	1.20491	1.28406
p value		0.109705	0.00149889	0.000178949
SD	0.136061	0.102663	0.0612239	0.090082

## Sheet: NFE2
NFE2
	Kasumi-1 0.005%DMSO			50nM Cabozantinib			100nM Cabozantinib			500nM Cabozantinib
Target Ct	31.5971			30.8298			31.1441			29.8089
	31.0634			31.3788			30.9747			29.7797
	31.4024			30.8616			30.8984			29.9348
ACTIN Ct(internal control)	13.9646			13.8189			14.4616			14.5724
	13.8839			13.9046			14.4234			14.5582
	13.8113			13.8514			14.3654			14.6182
dct	17.6325	17.0988	17.4378	17.0109	17.5599	17.0427	16.6825	16.5131	16.4368	15.2365	15.2073	15.3625
	17.7132	17.1795	17.5185	16.9252	17.4742	16.957	16.7207	16.5513	16.475	15.2507	15.2216	15.3767
	17.7859	17.2522	17.5912	16.9784	17.5274	17.0101	16.7787	16.6094	16.533	15.1907	15.1616	15.3167
2^-dct	4.92135e-06	7.12438e-06	5.63242e-06	7.57184e-06	5.17533e-06	7.40689e-06	9.50745e-06	1.06919e-05	1.12728e-05	2.59032e-05	2.64323e-05	2.37379e-05
	4.65367e-06	6.73688e-06	5.32607e-06	8.03549e-06	5.49223e-06	7.86044e-06	9.25903e-06	1.04126e-05	1.09783e-05	2.5649e-05	2.61729e-05	2.35049e-05
	4.42504e-06	6.40589e-06	5.06439e-06	7.74464e-06	5.29343e-06	7.57592e-06	8.89393e-06	1.0002e-05	1.05454e-05	2.67382e-05	2.72844e-05	2.45031e-05
mean 2^-dct	5.58779e-06			6.90625e-06			1.01737e-05			2.55473e-05
NORMALIZED	0.880733	1.27499	1.00799	1.35507	0.926185	1.32555	1.70147	1.91345	2.0174	4.63567	4.73037	4.24817
	0.832829	1.20564	0.953162	1.43804	0.982899	1.40672	1.65701	1.86345	1.96469	4.59018	4.68394	4.20648
	0.791912	1.14641	0.906332	1.38599	0.947322	1.3558	1.59167	1.78997	1.88722	4.78511	4.88286	4.38512
2^-ddct (fold change)	1			1.23595			1.8207			4.57199
SD	0.1717			0.215753			0.145211			0.239125
p value				0.0206725			7.67075e-09			8.10582e-17
	0.005%DMSO	50nM Cabozantinib	100nM Cabozantinib	500nM Cabozantinib
2^-ddct (fold change)	1	1.23595	1.8207	4.57199
p value		0.0206725	7.67075e-09	8.10582e-17
SD	0.1717	0.215753	0.145211	0.239125

## Sheet: S100A8
S100A8
	Kasumi-1 0.005%DMSO			50nM Cabozantinib			100nM Cabozantinib			500nM Cabozantinib
Target Ct	23.5197			23.0559			23.4252			22.9947
	23.4334			23.2364			23.3456			23.2747
	23.2704			23.1527			23.4073			22.9976
ACTIN Ct(internal control)	13.9646			13.8189			14.4616			14.5724
	13.8839			13.9046			14.4234			14.5582
	13.8113			13.8514			14.3654			14.6182
dct	9.55508	9.46875	9.30581	9.23704	9.41752	9.33389	8.96363	8.88395	8.9457	8.42231	8.70229	8.42522
	9.63576	9.54943	9.3865	9.1513	9.33177	9.24815	9.00182	8.92214	8.9839	8.43653	8.71652	8.43945
	9.70844	9.62211	9.45918	9.20448	9.38496	9.30134	9.05986	8.98018	9.04194	8.37653	8.65652	8.37944
2^-dct	0.00132934	0.00141131	0.00158005	0.0016572	0.00146233	0.00154959	0.00200299	0.00211673	0.00202803	0.00291496	0.00240076	0.00290909
	0.00125703	0.00133455	0.00149411	0.00175867	0.00155187	0.00164448	0.00195066	0.00206143	0.00197504	0.00288636	0.0023772	0.00288054
	0.00119527	0.00126898	0.00142071	0.00169502	0.0014957	0.00158496	0.00187374	0.00198014	0.00189716	0.00300893	0.00247815	0.00300287
mean 2^-dct	0.00136571			0.00159998			0.00198733			0.0027621
NORMALIZED	0.97337	1.03339	1.15695	1.21344	1.07075	1.13465	1.46664	1.54992	1.48497	2.1344	1.75789	2.1301
	0.920427	0.977186	1.09402	1.28774	1.13632	1.20413	1.42831	1.50942	1.44617	2.11345	1.74064	2.10919
	0.875206	0.929177	1.04027	1.24113	1.09519	1.16054	1.37199	1.4499	1.38914	2.20321	1.81456	2.19877
2^-ddct (fold change)	1			1.17154			1.45516			2.02247
SD	0.0896946			0.0705987			0.0559549			0.192456
p value				0.000357239			7.03365e-10			1.34124e-10
	0.005%DMSO	50nM Cabozantinib	100nM Cabozantinib	500nM Cabozantinib
2^-ddct (fold change)	1	1.17154	1.45516	2.02247
p value		0.000357239	7.03365e-10	1.34124e-10
SD	0.0896946	0.0705987	0.0559549	0.192456

## Sheet: LYZ
LYZ
	Kasumi-1 0.005%DMSO			50nM Cabozantinib			100nM Cabozantinib			500nM Cabozantinib
Target Ct	23.1958			22.7811			22.928			22.4869
	23.2141			22.7321			22.9112			22.4957
	23.1989			22.7267			22.9989			22.5785
ACTIN Ct(internal control)	13.9646			13.8189			14.4616			14.5724
	13.8839			13.9046			14.4234			14.5582
	13.8113			13.8514			14.3654			14.6182
dct	9.23113	9.24946	9.2343	8.96228	8.91322	8.90785	8.46634	8.44961	8.53734	7.91449	7.92333	8.0061
	9.31182	9.33014	9.31498	8.87654	8.82747	8.82211	8.50454	8.4878	8.57554	7.92872	7.93755	8.02033
	9.3845	9.40282	9.38766	8.92972	8.88066	8.87529	8.56258	8.54585	8.63358	7.86872	7.87755	7.96033
2^-dct	0.00166399	0.00164299	0.00166035	0.00200487	0.00207422	0.00208195	0.00282733	0.00286032	0.00269156	0.00414477	0.00411947	0.00388976
	0.00157349	0.00155363	0.00157004	0.00212763	0.00220123	0.00220944	0.00275345	0.00278558	0.00262124	0.0041041	0.00407904	0.00385158
	0.00149618	0.0014773	0.0014929	0.00205062	0.00212155	0.00212946	0.00264488	0.00267574	0.00251788	0.00427839	0.00425227	0.00401515
mean 2^-dct	0.0015701			0.00211122			0.00270866			0.00408162
NORMALIZED	1	0.987378	0.997809	1.20485	1.24653	1.25118	1.69912	1.71895	1.61753	2.49086	2.47565	2.3376
	0.945609	0.933673	0.943537	1.27863	1.32286	1.32779	1.65473	1.67403	1.57527	2.46641	2.45136	2.31466
	0.899151	0.887802	0.897181	1.23235	1.27498	1.27973	1.58948	1.60802	1.51315	2.57116	2.55546	2.41296
2^-ddct (fold change)	1			1.34464			1.72516			2.59959
SD	0.0438501			0.0401266			0.0653132			0.0870669
p value				1.96602e-11			1.53231e-14			1.69974e-18
	0.005%DMSO	50nM Cabozantinib	100nM Cabozantinib	500nM Cabozantinib
2^-ddct (fold change)	1	1.34464	1.72516	2.59959
p value		1.96602e-11	1.53231e-14	1.69974e-18
SD	0.0438501	0.0401266	0.0653132	0.0870669

[truncated: 6 more sheets: RNASE2, CD24, CTSG, IGFBP7, CXCR4, SRGN]
